# Supplementary material for: TFAP2C-Activated MALAT1 Modulates the Chemoresistance of Docetaxel-Resistant Lung Adenocarcinoma Cells
Source: Mol Ther Nucleic Acids. 2019 Jan 18;14:567–82. doi: 10.1016/j.omtn.2019.01.005 (PMC6374643; doi:10.1016/j.omtn.2019.01.005)
Supplement: Table S1. The List of Primers and siRNA Sequence [file mmc2.xls]

## Sheet: Sheet1
Supplementary Table S1 The list of primers and siRNA sequence.
GENE	Forward primer	Reverse primer
ACTA2-AS1	TTACTCCAAGGAAACCCTGTAGA	CGAACTCCCCTAGTCTTCTCTG
AFAP1-AS1	TCGCTCAATGGAGTGACGGCA	CGGCTGAGACCGCTGAGAACTT
BANCR	ATGGGGTAACTCAAAAAGCCTGT	TAAGCCGTGTGCCTCAAAGG
BCAR4	GCTTGTCACCTGCTTAGGGT	GTACACAGGGCTGTCACTCC
BLACAT1	ATCCCTGGAGGAAGTCGTCA	CCCACGAGGAAAACCCTTGA
CBR3-AS1	CAGTGGGGAACTCTGACTCG	GTGCCTGGTGCTCTCTTACC
CCAT1	TTTATGCTTGAGCCTTGA	CTTGCCTGAAATACTTGC
CCAT2	CCCTGGTCAAATTGCTTAACCT	TTATTCGTCCCTCTGTTTTATGGAT
CRNDE	TGGCGCTAACGGTCGGTAAC	TCTGTCCACGCCTGTTCCCTTC
H19	GAACAGAAGCATTCTAGGCTGG	TTCTAAGTGAATTACGGTGGGTG
HAND2-AS1	AATGGGATTCTCTATTTGTGCTG	CGACCCATGTAATATGTAACA
lncRNA-HEIH	CCTCTTGTGCCCCTTTCTT	ATGGCTTCTCGCATCCTAT
HIF1AAS2	AAAGCTTGGGCAAATTATTCA	TGAATGGGATGAGTGAAGCA
HNF1A-AS1	TCAAGAAATGGTGGCTAT	GCTCTGAGACTGGCTGAA
HOTAIR	GGTAGAAAAAGCAACCACGAAGC	ACATAAACCTCTGTCTGTGAGTGCC
HOTTIP	AACGATG TGTGTGTGCCTTGAT	TGGTCCGACAGGGTGAATT
HOXA-AS2	CCCGTAGGAAGAACCGATGA	TTTAGGCCTTCGCAGACAGC
HULC	ATGGGGGTGGAACTCATGATGG	AAGAATGGACATCATTTTATTTCA
lncRNA-JADE	TATGTGCAAGATGAGAGCCAGCCA	TTCACTGTGGACCCGGTGATTAAC
KCNQ1OT1	CTTTGCAGCAACCTCCTTGT	TGGGGTGAGGGATCTGAA
LINC00152	TTGATGGCTTGAACATTTGG	TCG TGATTTTCGGTGTCTGT
LINC00963	GGTAAATCGAGGCCCAGAGAT	ACGTGGATGACAGCGTGTGA
LSINCT5	TTCGGCAAGCTCCTTTTCTA	GCCCAAGTCCCAAAAAGTTCT
LUCAT1	ACCAGCTGTCCCTCAGTGTTCT	AGGCCTTTATCCTCGGGTTGCCT
MALAT1	AAAGCAAGGTCTCCCCACAAG	GGTCTGTGCTAGATCAAAAGGCA
MIR55HG	TAATCCAAGAACTAGTCACCC	GGTTACAGTGAATAACCTGGAC
MIR17HG	CCTCCGGTCGTAGTAAAGC	GTTAGGTCCACGTGTATGACAG
PCA3	TGGTGGGAAGGACCTGATGATACAG	TCTCCCAGGGATCTCTGTGCTTCC
PCAT1	GAGAAGAGAAATCTATTGGAACC	GGTTTGTCTCCGCTGCTTTA
PCGEM1	TTTTTGCCCTATGCCGTAAC	GGAGACTCCCAACCTGATGA
POU5F1P5	GTACTGTGGGCCTCAGGTTG	TTTGATGTTCTGGGACTCCTG
PRNCR1	CCAGATTCCAAGGGCTGATA	GATGTTTGGAGGCATCTGGT
PVT1	TCTTGGTGCTCTGTGTTC	CCGTTATTCTGTCCTTCTCA
SNHG16	CAGTCAGCCTCAGTTTCCAA	AGGCAGGGCTGTGCTGAT
SPRY4-1T1	AGCCACATAAATTCAGCAGA	CGATGTAGTAGGATTCCTTTCA
SUMO1P3	ACTGGGAATGGAGGAAGA	TGAGAAAGGATTGAGGGAAAAG
TERC	GGGTTGCGGAGGGTGGGCCT	GCATGTGTGAGCCGAGTCCTGG
TRERNA1	CCGTTGGCTCCACAAACCT	CAGTGACAGTAGCAGGCATCCT
TUG1	TAGCAGTTCCCCAATCCTTG	CACAAATTCCCATCATTCCC
UCA1	CCCTCTCCTATCTCCCTTCA	GACACCCAATCAGGCTTTGT
XIST	AGCTCCTCGGACAGCTGTAA	CTCCAGATAGCTGGCAACC
ADAMTS9-AS2	TAAGACCCACGAACGACAGC	TTGGGGGTCTTGCTCTTTCC
CAHM	AGGGGAGCGTCAGTCGTGCT	TGCGGCTTCATTCCCTCACGG
DLEU2	AGTGCGGGGAAGAAACGACG	CCGGGAGAGCAACGACAAAATG
DLX6-AS1	AGTTTCTCTCTAGATTGCCTT	ATTGACATGTTAGTGCCCTT
GACAT1	GCCCATCAGCTGTTCTGTTG	GGGATTTTCCTCCGGTGTCT
GAS5	CCATGGATGACTTGCTTGGG	TGCATGCTTGCTTGTTGTGG
GAS6-AS1	GTGGGTACTGCATTCCTACCG	CTCTCCTCTGATGGCAGGAC
GNAS-AS1	GTAATTTGTGGTATGAGGAAGAGTGA	TAAATAACCCAACTAAATCCCAACA
LINC00261	ACATTTGGTAGCCCGTGGAG	TCTTCCCCGGAGAACTAGCA
LINC00312	AAGCGAACCAAGCCAATA	CAAATCCCTGAAACTCTG
MEG3	GCATTAAGCCCTGACCTTTG	TCCAGTTTGCTAGCAGGTGA
MIR31HG	CGCTTCTGTCCTCCTACTCG	ACAAGCAGACCCTTGGAATG
MIR7-3HG	TTGTCTCCCTGTTACACTGTGA	GGTTTATTCTTTGATGCCTTTAT
NAMA	CCGAGGTGGAGAGTAGGTGA	GTGCAAGAGCCACTTGGGTA
NEAT1	TTGGGACAGTGGACGTGTGG	TCAAGTGCCAGCAGACAGCA
PTCSC1	GCTCTGGGACCTTCGTGACTCT	CTGCCTTGGCTTGGAAATGTAA
PTCSC3	TGCCTGTGAGTGAAGACTGTT	TGTTCCCTCTCAGTGCAGTC
PTENP1	GGATCATTACCTCACACCATACC	TCTAAGAAACAACTAAGCCAAAGTC
TUSC7	TTTATGCTTGAGCCTTGA	CTTGCCTGAAATACTTGC
WT1-AS	CAGGACTCACAGCCTAGCAC	CTCTGCTACAGATCTCGGCG
ZFAS1	ACGTGCAGACATCTACAACCT	TACTTCCAACACCCGCAT
E2F3	AGAAAGCGGTCATCAGTACCT	TGGACTTCGTAGTGCAGCTCT
ZEB1	CGCAGTCTGGGTGTAATCGTAA	GACTGCCTGGTGATGCTGAAA
miR-200b	TGCCGTAATACTGCCTGGTAA	CAGAGCAGGGTCCGAGGTA
U6	CGCTTCGGCAGCACATATACTA	CGCTTCACGAATTTGCGTGTCA
GAPDH	GGAGCGAGATCCCTCCAAAAT	GGCTGTTGTCATACTTCTCATGG
ChIP primiers
MALAT1	CCTGGCCACAGTTGCGTAT	ACCTCGACACCATCGTTACC
miR-200b/a/429	GGCAGCCGTGGCCATCTTAC	AATGATGACGGCGGAGCCT
Sequences for siRNAs or shRNA
si-HOTAIR #1	GAGACACATGGGTAACCTA
si-HOTAIR #2	CTGCAACCTAAACCAGCAA
si-PVT1 #1	GCTTGGAGGCTGAGGAGTT
si-PVT1 #2	CCCAACAGGAGGACAGCTT
si-CRNDE #1	UAUGGAAGCAUCACACUUAACACCU
si-CRNDE #2	GCUAUUGGAAGGAGGAGAUUCUGAA
si-AFAP1-AS1 #1	GGGCTTCAATTTACAAGCATT
si-AFAP1-AS1 #2	CCTATCTGGTCAACACGTATT
si-CCAT1 #1	CCTGGCCCTCTCATCAGAGACTTGACTTA
si-CCAT1 #2	GATGTGTGAGTCCTAATTGAAATGAGGCC
si-MALAT1 #1	CACAGGGAAAGCGAGTGGTTGGTAA
si-MALAT1 #2	TTACCAACCACTCGCTTTCCCTGTG
si-EZH2 #1	CGGCTTCCCAATAACAGTATT
si-EZH2 #2	UACTGTTATTGGGAAGCCGTT
si-DNMT1 #1	GAGGCCTATAATGCAAAGATT
si-DNMT1 #2	TCTTTGCATTATAGGCCTCTT
si-ZEB1 #1	TGATCAGCCTCAATCTGCA
si-ZEB1 #2	GCTGAGAAGCCTGAGTCCT
shMALAT1	GAAGCCGAAATAAATGAGA
Sequences for ASO
MALAT1 ASO	AGGTGCTACACAGAAGTGGA
